# Supplementary material for: Proliferative verrucous leukoplakia management requires x-ray surveillance. A retrospective study of 78 cases
Source: Clin Oral Investig. 2026 Mar 19;30(4):133. doi: 10.1007/s00784-026-06815-w (PMC12999593; doi:10.1007/s00784-026-06815-w)
Supplement: Supplementary file 1 — Supplementary Material 1 (XLSX 16.3 KB) [file 784_2026_6815_MOESM1_ESM.xlsx]

## Sheet: List1
No.	Sex	Age	RVG	OPG	CB CT	Clinical Lesion-X-Ray-Correlation	Direct Correlation	Indirect Correlation	X-Ray MT	CT	PET-CT	PET-MR	Lesion Progr on X-Ray
1	F	62.3	0	1	0	0	0	0	0	0	0	1	0
2	M	40.7	0	1	1	1	1	0	0	0	0	0	0
3	F	60.5	1	1	0	1	0	1	0	0	0	0	0
4	F	68.9	0	1	0	1	1	0	1	1	1	0	1
5	M	60.3	0	1	1	1	1	0	1	0	1	0	0
6	F	61.7	0	1	1	0	0	0	0	0	0	0	0
7	F	75	0	1	0	0	0	0	0	0	0	0	0
8	F	79	1	1	1	0	0	0	0	1	0	1	0
9	F	64.1	1	1	0	0	0	0	0	0	1	0	0
10	F	76.8	0	0	1	0	0	0	0	0	0	0	0
11	F	74.1	1	1	0	1	0	1	0	0	0	0	0
12	F	73.2	0	1	0	0	0	0	0	0	0	0	0
13	F	83.9	0	1	0	1	1	0	0	0	0	0	0
14	M	69	0	1	0	0	0	0	0	0	0	0	0
15	F	62.3	0	1	0	0	0	0	0	0	0	0	0
16	M	78.3	0	1	0	1	0	1	0	0	0	0	0
17	M	84.5	0	1	0	1	0	1	0	0	0	0	0
18	M	75.4	1	1	0	1	0	1	0	0	0	0	0
19	F	56.3	0	1	0	1	0	1	0	0	1	0	0
20	F	43.1	0	1	0	1	1	0	0	0	0	0	0
21	M	60.5	0	1	0	1	0	1	0	0	0	0	0
22	M	64.1	1	1	0	1	1	0	0	0	0	0	0
23	F	85.5	0	1	1	1	0	1	0	0	0	0	0
24	F	73.4	0	1	0	1	0	1	0	0	0	0	0
25	F	69.8	0	0	0	1	1	0	1	0	0	0	0
26	M	71.8	0	1	0	1	1	0	0	0	0	0	0
27	F	86.7	0	1	0	0	0	0	0	1	1	0	0
28	M	85	0	0	0	0	0	0	0	0	1	0	0
29	F	51.5	0	1	0	1	0	1	0	0	0	0	0
30	M	52.4	0	1	1	1	1	0	0	0	0	0	0
31	F	79.8	0	1	1	1	1	0	1	1	0	0	1
32	F	75.1	1	1	1	1	1	0	1	0	1	0	1
33	F	83.2	0	1	0	1	1	0	1	0	1	0	0
34	M	40.7	0	1	1	1	1	0	0	0	1	0	0
35	M	63.5	0	1	1	1	0	1	0	0	0	0	0
36	F	41.9	0	1	0	1	0	1	0	0	0	0	0
37	F	59.9	0	1	0	0	0	0	0	0	0	0	0
38	F	49.1	0	1	0	1	1	0	1	0	0	1	1
39	F	45.3	0	1	1	0	0	0	0	0	1	0	0
40	F	63	0	1	0	0	0	0	0	0	0	0	0
41	F	66.7	0	1	0	1	1	0	0	0	0	0	0
42	M	72.1	0	1	0	1	0	1	0	0	1	0	0
43	M	80.9	0	1	0	0	0	0	0	0	0	0	0
44	F	56.8	0	0	0	0	0	0	0	0	1	0	0
45	F	57.3	0	1	0	0	0	0	0	0	0	0	0
46	M	48.4	0	1	0	0	0	0	0	0	0	0	0
47	M	58.3	0	1	0	1	1	0	0	0	0	0	0
48	F	73.7	0	1	0	0	0	0	0	0	0	0	0
49	M	51.8	0	1	0	1	0	1	0	0	0	0	0
50	F	78.8	0	1	0	1	0	1	0	0	0	0	0
51	F	42.1	0	1	0	0	0	0	0	0	0	0	0
52	F	58.6	1	1	0	0	0	0	0	0	0	0	0
53	M	76	0	1	0	1	1	0	0	0	0	0	0
54	F	71.6	1	1	1	1	1	0	1	0	1	0	0
55	M	76.8	0	1	0	1	1	0	0	0	0	0	0
56	F	65.7	0	0	0	0	0	0	0	0	1	0	0
57	F	74	0	1	1	1	1	0	1	1	0	0	0
58	M	69.4	0	1	0	1	0	1	0	0	1	0	0
59	F	62.3	0	1	0	0	0	0	0	0	0	0	0
60	M	54.2	0	1	0	1	0	1	0	0	0	0	0
61	M	68.3	0	0	0	0	0	0	0	1	1	1	0
62	F	56.5	0	1	0	1	0	1	0	0	0	1	0
63	M	62.3	1	1	1	1	1	0	1	1	1	0	0
64	F	74.3	0	0	1	1	1	0	1	1	1	0	0
65	F	71.3	1	1	0	1	1	0	0	0	0	0	0
66	F	50.9	1	1	0	1	1	0	0	0	0	0	0
67	M	72.8	0	1	0	1	1	0	0	0	1	0	0
68	M	73.2	0	1	0	1	0	1	0	0	0	0	0
69	F	63.8	0	1	1	1	1	0	0	0	0	0	0
70	M	72.8	0	1	0	0	0	0	0	0	0	0	0
71	M	97	0	1	0	1	1	0	0	0	0	0	0
72	M	57.2	0	1	1	1	1	0	0	1	1	0	0
73	F	69.3	0	1	1	1	1	0	0	0	0	0	0
74	F	67.2	0	1	0	1	1	0	0	0	0	1	0
75	F	45.1	1	1	1	1	1	0	1	1	1	0	1
76	M	78.4	0	1	0	0	0	0	0	0	0	0	0
77	M	67.6	0	1	1	1	1	0	1	0	1	0	0
78	F	71.3	0	1	0	1	1	0	0	0	0	0	0
Female	47	66.2359	13	71	21	52	33	19	13	10	22	6	5
Male	31	%	16.6667	91.0256	26.9231	66.6667	42.3077	24.359	16.6667	12.8205	28.2051	7.69231	17.2414
